# Supplementary material for: An Integrated Strategy for Investigating Antioxidants from Ribes himalense Royle ex Decne and Their Potential Target Proteins
Source: Antioxidants (Basel). 2023 Mar 29;12(4):835. doi: 10.3390/antiox12040835 (PMC10135234; doi:10.3390/antiox12040835)
Supplement: Supplementary file 1 [file antioxidants-12-00835-s001.zip]

Archive with 1 entries (1 files):
- antioxidants-2281084-supplementary.pdf
